# Supplementary material for: Intervening infant and young child feeding among Indian tribes – a scoping review
Source: BMC Public Health. 2026 Feb 11;26:909. doi: 10.1186/s12889-026-26560-9 (PMC12997909; doi:10.1186/s12889-026-26560-9)
Supplement: Supplementary file 2 — Additional file 2: Search strings adapted for different databases [file 12889_2026_26560_MOESM2_ESM.xls]

## Sheet: Sheet1
Search strings adapted for different databases
1.	PubMed (Limit: Human)	128
	"indigenous peoples"[MeSH Terms] OR "indigenous population"[Text Word] OR "indigenous people*"[Title/Abstract] OR "native people*"[Title/Abstract] OR "indigenous population*"[Title/Abstract] OR "tribe*"[Title/Abstract] OR "tribal"[Title/Abstract] OR "Indi
	"infant nutritional physiological phenomena"[MeSH Terms] OR "infant nutritional physiological phenomena"[Text Word] OR "infant nutrition physiology"[Title/Abstract] OR "supplementary feeding"[Title/Abstract] OR "complementary feeding"[Title/Abstract] OR (
	"india"[MeSH Terms] OR "india"[Text Word] OR "andhra pradesh"[Text Word] OR "arunachal pradesh"[Text Word] OR "Assam"[Text Word] OR "bihar"[Text Word] OR "chattisgarh"[Text Word] OR "goa"[Text Word] OR "gujarat"[Text Word] OR "haryana"[Text Word] OR "hima
2.	Web of Science (limit: English)	759
	TS=("infant nutritional physiological phenomena" OR "infant nutrition physiology" OR "supplementary feeding" OR "complementary feeding" OR ("breast feeding") OR ("feeding behavior") OR "feeding pattern*" OR (Faith-based AND "dietary restriction*") OR ("br
	TS=("indigenous people*" OR "native people*" OR "indigenous population*" OR tribe* OR tribal OR Indigenous OR Native OR Adivasi OR janjati OR "native communit*" OR "indigenous tribe*" OR Island OR "tribal group*" OR islander OR "scheduled tribe*")
	TS=(india OR "andhra pradesh" OR "arunachal pradesh" OR Assam OR bihar OR chattisgarh OR goa OR gujarat OR haryana OR "himachal pradesh" OR Jharkhand OR karnataka OR kerala OR maharashtra OR "madhya pradesh" OR manipur OR meghalaya OR mizoram OR nagaland
3.	Embase	312
	'indigenous people'/exp OR 'indigenous people' OR 'indigenous population':ti,ab,kw,de,dn,df,mn,tn OR 'indigenous people*':ti,ab,kw OR 'native people*':ti,ab,kw OR 'indigenous population*':ti,ab,kw OR 'tribe*':ti,ab,kw OR 'tribal':ti,ab,kw OR 'indigenous':
	'infant nutrition'/exp OR 'infant nutrition' OR 'infant nutritional physiological phenomena':ti,ab,kw,de,dn,df,mn,tn OR 'infant nutrition physiology':ti,ab,kw OR 'supplementary feeding':ti,ab,kw OR 'complementary feeding':ti,ab,kw OR 'breast feeding'/exp
	'India'/exp OR 'india':ti,ab,kw OR 'andhra pradesh':ti,ab,kw OR 'arunachal pradesh':ti,ab,kw OR 'assam':ti,ab,kw OR 'bihar':ti,ab,kw OR 'chattisgarh':ti,ab,kw OR 'goa':ti,ab,kw OR 'gujarat':ti,ab,kw OR 'haryana':ti,ab,kw OR 'himachal pradesh':ti,ab,kw OR
4.	CINAHL	67
	(MH "infant nutritional physiological phenomena+") OR "infant nutritional physiological phenomena" OR (TI "infant nutrition physiology" OR AB "infant nutrition physiology") OR (TI "supplementary feeding" OR AB "supplementary feeding") OR (TI "complementar
	(MH "indigenous peoples+") OR "indigenous population" OR (TI "indigenous people*" OR AB "indigenous people*") OR (TI "native people*" OR AB "native people*") OR (TI "indigenous population*" OR AB "indigenous population*") OR (TI tribe* OR AB tribe*) OR (T
	(MH india+) OR india OR "andhra pradesh" OR "arunachal pradesh" OR Assam OR bihar OR chattisgarh OR goa OR gujarat OR haryana OR "himachal pradesh" OR Jharkhand OR karnataka OR kerala OR maharashtra OR "madhya pradesh" OR manipur OR meghalaya OR mizoram O
5.	Google Scholar	121
	breastfeeding, intervention, tribal population, india
	infant and young child feeding, intervention, tribe, india
	complementary feeding practices, intervention, tribal population, india
	weaning, intervention, tribal population, india
	feeding behaviour, intervention, tribe, india
