# Supplementary material for: Intervening infant and young child feeding among Indian tribes – a scoping review
Source: BMC Public Health. 2026 Feb 11;26:909. doi: 10.1186/s12889-026-26560-9 (PMC12997909; doi:10.1186/s12889-026-26560-9)
Supplement: Supplementary file 3 — Additional file 3: Characteristics of included studies [file 12889_2026_26560_MOESM3_ESM.xls]

## Sheet: Sheet1
Characteristics of included studies
S.no.	Author(year of publication)	Study setting	Target population	Facilitator	Intervention
					Level			Aid	Key messages/information provided
					Individual	Group	Community
1	Madhumathi (1993)	Andhra Pradesh	Chenchu tribal mothers with children aged 0–3 years	Researcher		Counselling		Flip book, overlay chart, flannelgraphs, window charts, rotating, selective projection chart, stick puppets, poster, flash cards, magnetic chart	Breastfeeding, colostrum feeding, complementary feeding, age-appropriate food, diet, weaning, lactation along with gender equality, education, marriage, small family norm, contraception, pregnancy, sleep, play, habit training, preschool informal education
2	Chaudhuri (2002)	West Bengal	Pregnant women, young children, adolescents(peer educators), male and female peer educators, teachers, panchayat members, local comminty leaders, mother in law, father	NGO (CINI) health workers, case workers, physicians, nutritionists	Home visit	Group meetings-nutrition demonstrations, games		posters, books, board games, vidoes, tapes	Exclusive breastfeeding, weaning, along with safe sex practices, birth spacing, maternal nutrition, pre and postnatal care, care of infant, immunization, personal hygiene, role of husbands and mothers in law
6	Kumar (2004)	Jharkhand	Mothers, mother in law, father	Mahila Mandals/village women's group, health workers	Home visits		Community health days: health services, antenatal checkups, immunization, health and nutrition education and counselling, mother-in-law celebration, world breastfeeding week-rallies	wall writings(in local dialect), folk media(to focus on husbands and mothers in law), puppet show, dances, songs	infant feeding practices including timely initiation of breastfeeding, avoiding prelacteal feed, exclusive breastfeeding, proper attachment techniques, along with family spacing, maternal nutrition, antenatal care practices, childhood immunization
3	Banerjee et al.(2005)	West Bengal	Mothers with infants aged <1 year	NA	Home visit-dietary advise, food preparation demonstration				Diet of child
4	Kilaru et al.(2005)	Karnataka	Mothers with infants aged 5–11 months	fieldworkers-research staff	Home visit-counselling				complementary feeding, continuing breastfeeding, frequency of feeding, food diversity(based of locally available and affordable food), avoidance of feeding bottles
5	Desai et al.(2005)	Gujarat	Men, women, family members, community leaders	TBA, AWW, health workers	Home visits		Village meetings	pictorial posters, flipcharts	Safe delivery practices, newborn care
7	Tripathy et al.(2010)	Jharkhand, Orissa	Women of reproductive age, recent mothers	trained local female facilitators		PLAC, case study discussions, storytelling, role plays, games		picture card games	Clean delivery practices, care-seeking behaviour including exclusive breastfeeding for six weeks
8	Vazir et al.(2013)	Andhra Pradesh	Pregnant women, mother of infants aged 3-12 months	Trained village women who were mothers	Home visit-counselling, demonstrations			pictoral flip charts	Sustained breastfeeding, responsive feeding, hunger cues, complementary feeding: age-appropriate food, dietary diversity, hygiene, developmental stimulation
9	Saxton, J. C. (2013)	Jharkhand, Odisha	Ho, Santhal, Munda tribal mothers of infants	Local female trained facilitators		Monthly meeting, storytelling, community participatory learning and action cycle		picture cards, pictorial counselling tool	breastfeeding, complementary feeding, along with newborn care, immunization, growth monitoring, malnutrition, prevention and management of childhood illnesses
10	Seksaria et al.(2014)	Gujarat	Mothers with children aged 6-30 months	Trained investigator	Home visits			Leaflets, short messgaes, short film(local language)	Breastfeeeding, complementray feeding
11	Rasaily et al.(2017)	Odisha, Gujarat, Maharashtra	Pregnant women, family members	ASHA, ANM, AWW, TBA		Group counselling	VHND day, village level meetings	Posters and flip charts, skill demonstration/practice on manikins, presentations, video films(in local language)	essential newborn care including importance of warmth, delay bathing, early initiation and exclusive breastfeeding and clean, hygienic practices for prevention of infection, and kangaroo mother care
12	Deepa (2017)	Telangana	Lambada tribal couples aged 18-30 years with children <6 years	AWW, investigators, health workers	Counselling				child feeding along with marriage, family planning, contraception, birth spacing, safe motherhood practices, maternal nutrition, child care, family cohesion, stimulation
13	Nair et al.(2017)	Jharkhand, Odisha	Pregnant women in their third trimester followed until child is 18 months old, community members	Female community-based workers/Su-Poshan Karyakarta/good nutrition worker, VHSN committee: Panchayat members, front-line nutrition and health workers	Home visits	participatory learning and action cycle, participatory meeting with local women's groups, demonstrations, games, stories		age appropriate picture cards, picture card games	Feeding practices including complementary food recipes, diversity, food enrichment, along with birth spacing, maternal nutrition, growth promotion, illness prevention, water, sanitation, handwashing, women's agency, intergenerational cycle of undernutrit
14	Singh et al.(2017)	Uttar Pradesh	Mothers with children aged <18 months	AWW, ANM	Home visits				Breastfeeding: initiation, colostrum feeding, prelacteal feeding, exclusive breastfeeding; complementary food: initiation, age-appropriate food, diversity
15	Saggurti et al.(2018)	Bihar	Self help group members	Community health volunteers/sahelis		Participatory behaviour communication in SHG			Breastfeeding and supplementary nutrition, along with antenatal care, birth preparedness, postnatal care, neonatal care, supplementary nutrition, routine immunization, family planning, personal hygiene, safe water storage, use of toilets, waste management
16	Gope et al.(2019)	Jharkhand, Odisha	Mothers of children aged <3 years	community-based facilitator(local female)	Home visits-counselling	participatory learning and action cycle, storytelling, games, demonstration, role plays		picture cards, pictorial counselling tool	early and exclusive breastfeeding, timely initiation of complementary feeding, food enrichment, danger signs related to childhood illnesses, preventive measures like handwashing and the use of bed nets
17	Srivastava et al.(2019)	Maharashtra	Varli, Thakur, and Katkari tribal pregnant women	Trained positive deviant mothers	Counselling				breastfeeding: latching, duration, benefit of colostrum, exclusive breastfeeding, maternal nutrition
18	Modi et al.(2019)	Gujarat	Bhil, Vasava pregnant women and mothers with children aged< 2 years, family members	ASHA	Home visits			short video clip played in mobile	Breastfeeding, complementary feeding, child care
19	Hazra et al.(2020)	Uttar Pradesh	Reproductive age married women who gave birth in past 12 months	Community health volunteer/Swasthya Sakhi-peer educator	Home visits	dissemination of key messages in SHG meetings	Coomunity meetings, Godhbarai, Annaprasan Diwas	health video	breastfeeding along with newborn care: warmth, delayed bathing, cord care, danger signs, family planning, antenatal and postnatal care
20	Kadiyala et al (2021)	Odisha	Mothers with children aged 0–23 months	Local facilitators with SHGs	Home visits	Participatory learning action cycle	Participatory discussion	participatory videos	age-appropriate child feeding practices, along with maternal diet, nutrition sensitive agricultural practices: increasing availability of nutritious food, increasing income, improving women's decision making in agriculture
21	Scott et al.(2022)	West Bengal, Jharkhand, Orissa, Madhya Pradesh, Chhattisgarh	Mothers with children aged 6–23 months	Trained local female volunteers (Poshan Sakhi/nutrition friend)		Discussion in SHG meeting, interactive storytelling	BMI camps, cooking demonstrations		child feeding practices, kitchen gardens, diet diversity, along with early marriage, pregnancy, nutrition during pregnancy, diet of women and children, malnutrition, child morbidity, anemia, sanitation and hygiene, agriculture, leadership, gender issues,
22	Surve et al.(2022)	Maharashtra	Warali, Katkari, and Malhar Koli tribal mother with children aged< 5 years, ASHA, AWW	Research team	Home visits, short mobile message	Group discussion, lectures, role play, cooking demonstration	community activities		IYCF practices including exclusive breastfeeding, initiation of weaning, types of complementary feeds, low cost recipes(locally available food), IFA consumption, importance of consumption of iron and calcium-rich food
23	Mondal et al.(2023)	Bihar	Mothers with children aged 6–23 months	SHG members(senior and young women), local village organization		Participatory discussion in SHG	Sharing meal recipes and experiences around cooking and feeding demonstration of food groups, felicitation of role models	videos	continued breastfeeding, complementary feeding, dietary diversity, frequency, collective feeding
24	Raghunathan (2023)	West Bengal	Self help group members	Agents from the community		interactive group discussions			Importance of diverse diet, role of different food groups, ways to improve diet quality, kitchen garden
25	Bhowmick et al.(2023)	West Bengal	Reproductive age women with at least one experience of pregnancy, lactation, child rearing	Researcher, community health worker		Group interaction, brainstorming, lectures		banners, videos	Breastfeeding: initiation, colostrum feeding, prelacteal feeding, exclusive breastfeeding, benefits, duration; weaning, complementary food: initiation, consistency, diversity; feeding hygiene
26	Husain et al.(2023)	Bihar	Mother with child <3 years who were SHG members	Community mobiliser		Counselling in SHG meetings			Early initiation and exclusive breastfeeding, complementary feeding practices, along with maternal nutrition, birth preparedness, sanitation and hygiene
